# Supplementary material for: Metabolomic profiling of the purple sulfur bacterium Allochromatium vinosum during growth on different reduced sulfur compounds and malate
Source: Metabolomics. 2014 May 22;10(6):1094–112. doi: 10.1007/s11306-014-0649-7 (PMC4213376; doi:10.1007/s11306-014-0649-7)
Supplement: Supplementary file 2 — Supplementary material 2 (XLS 1695 kb) [file 11306_2014_649_MOESM2_ESM.xls]

## Sheet: Legend
Compilation of HPLC and GCMS results (sheet: Table S1) and bar diagrams for each metabolite (sheet: Bar diagrams).
Abbreviations:
gEC, γ-glutamylcysteine
GSH, Glutathione
HomoCys, L-homocysteine
UN, unidentified thiol
AMP, adenosine monophosphate
CCA, chloroacetaldehyde
OPA, O-phthalaldehyde
mBBr, monobromobimane
MST, Mass spectral tag; MST concept allows handling and referencing of yet unidentified metabolic components from GC-MS profiling experiments. MST collections allow later identification using pure authentic reference substances (Kopka, 2006).
Those bar diagrams without Y-scale unit visualize relative values. Values are normalized on the added amount of an internal standard, namely 13C6-sorbitol.
Those bar diagrams that illustrate metabolites dominating under one specific growth condition (e.g. metabolites thiosulfate and sulfite) are duplicated with adapted scaling of they-axis in order to enable visualization and comparison of lower concentrations under the other growth conditions.

## Sheet: Table S1
		Name	wt_malate	wt_malate	wt_malate	wt_malate	wt_malate	Average wt_malate		wt_sulfide	wt_sulfide	wt_sulfide	wt_sulfide	wt_sulfide	Average wt_sulfide	p-value malate/sulfide		wt_sulfur	wt_sulfur	wt_sulfur	wt_sulfur	wt_sulfur	Average wt_sulfur	p-value malate/sulfur		wt_thiosulfate	wt_thiosulfate	wt_thiosulfate	wt_thiosulfate	wt_thiosulfate	Average wt_thiosulfate	p-value malate/thiosulfate		dsr_sulfide	dsr_sulfide	dsr_sulfide	dsr_sulfide	dsr_sulfide	Average dsr_sulfide	p-value wt_sulfide/dsr_sulfide
IC_Cation	Cation_nmol/mg protein	Natrium	710.527	601.391	730.308	807.727	679.36	705.863		448.383	429.796	406.245	455.038	409.683	429.829	0.000888313		225.732	190.403	285.942	296.038	281.799	255.983	3.13233e-05		634.247	639.997	748.211	784.975	725.927	706.671	0.973297		374.467	310.816	280.765	315.187	295.586	315.364	0.00044031
		Ammonium	135.755	99.5343	110.498	202.778	99.7088	129.655		268.541	214.021	162.596	249.265	242.078	227.3	0.0085273		55.2845	149.785	165.779	182.366	166.709	143.985	0.638409		75.9683	174.094	157.585	99.6359	74.6232	116.381	0.707813		142.392	102.46	158.713	91.8848	100.723	119.235	0.715047
		Kalium	1319.8	1193.49	1358.41	1338.05	1210.72	1284.09		914.386	1066.01	1141.57	1003.95	941.525	1013.49	0.0047775		871.938	783.948	869.382	863.509	889.204	855.596	0.000139009		856.639	823.438	865.575	886.838	864.364	859.371	0.000113873		649.716	672.393	625.755	723.037	646.898	663.56	7.83092e-05
IC_Anion	Anion_nmol/mg protein	Chloride	1180.63	1037.14	1261.75	1312.2	1052.6	1168.87		977.339	1037.7	1087.33	1032.74	937.459	1014.51	0.0301788		840.859	840.094	914.877	904.026	916.974	883.366	0.00500352		1035.55	1056.76	1146.14	1083.99	1091.82	1082.85	0.165096		890.846	900.303	916.611	947.025	880.532	907.063	0.00466011
		Nitrate	22.1247	19.1932	19.7968	22.1285	21.44	20.9367		14.4355	14.8678	12.6927	15.215	13.952	14.2326	0.000390035		2.49012	1.99624	2.13777	2.2098	3.59711	2.48621	4.82611e-06		29.9701	28.9759	30.6721	30.464	26.4278	29.302	0.00111541		2.6547	3.0463	2.99639	3.8451	2.45274	2.99904	9.35608e-06
		Sulfate	12.0065	10.9709	12.1105	15.2795	10.8828	12.25		91.5822	98.2102	111.801	112.887	87.836	100.463	4.33949e-05		81.9974	82.8503	113.762	129.177	105.599	102.677	0.00044916		165.002	165.858	201.091	190.804	183.264	181.204	1.50351e-05		7.175	8.24141	7.99664	8.88036	7.42276	7.94324	0.00237101
		Phosphate	97.7466	92.7842	106.188	101.903	91.9922	98.1228		77.1195	101.452	203.521	161.105	94.232	127.486	0.24225		51.7831	49.4476	56.2076	51.7813	62.3925	54.3224	0.000314623		332.525	345.466	347.931	367.725	358.278	350.385	2.34334e-06		114.447	127.047	118.744	147.36	131.205	127.76	0.00986841
HPLC_OPA	Amino acids_nmol/mg protein	Asp	10.9167	11.8711	11.5894	11.0597	9.25826	10.939		6.70158	6.0514	6.2475	4.46816	5.33969	5.76166	0.000481525		5.75121	4.69997	5.45925	5.06334	4.93022	5.1808	0.000274432		10.0932	7.3402	7.64389	7.12054	7.25696	7.89095	0.012205		2.49877	2.59369	2.18133	1.82129	2.0995	2.23892	3.30259e-05
		Glu	12.0771	17.999	15.5727	16.842	17.6747	16.0331		13.66	16.2308	18.6127	14.1752	16.2823	15.7922	0.83546		12.3519	11.2427	12.8186	13.7087	12.9292	12.6102	0.0422893		16.7615	13.3155	14.4145	14.0791	15.4534	14.8048	0.481626		5.68561	7.66843	6.76929	6.66917	6.93958	6.74641	0.000304625
		Asn	0.101275	0.0945344	0.0772729	0.144437	0.110992	0.105702		0.150156	0.0992065	0.107625	0.0816368	0.111908	0.110107	0.827597		0.10333	0.0709238	0.0609697	0.0929338	0.128446	0.0913208	0.287333		0.113863	0.0650068	0.0572007	0.0918621	0.0952444	0.0846355	0.116551		0.136817	0.100896	0.0508956	0.105038	0.106491	0.100028	0.686319
		Ser	0.701363	0.934023	0.811772	0.82913	0.796482	0.814554		0.57361	0.560155	0.369078	0.264213	0.556877	0.464787	0.0102272		0.394491	0.401992	0.482419	0.492527	0.473272	0.44894	0.000949553		0.552334	0.469816	0.455391	0.469079	0.534422	0.496208	0.00388194		0.28753	0.499972	0.339966	0.215982	0.283328	0.325356	0.00015766
		Gln	0.743759	1.02632	0.837543	0.910891	0.967721	0.897246		0.208689	0.154483	0.17316	0.132639	0.109575	0.155709	0.000306405		0.242785	0.201776	0.288101	0.30692	0.241188	0.256154	0.000415648		0.244434	0.225412	0.191111	0.189423	0.227007	0.215477	0.000193281		0.0453175	0.037839	0.0309413	0.0375224	0.04538	0.0394	6.6375e-05
		Gly	0.15911	0.251201	0.223644	0.256471	0.231107	0.224307		0.141042	0.135116	0.121556	0.0858022	0.151478	0.126999	0.0173052		0.0931531	0.0966166	0.69648	0.134905	0.144467	0.233124	0.943536		0.276301	0.315339	0.253157	0.255056	0.289936	0.277958	0.0530614		0.143411	0.256426	0.161775	0.102536	0.148591	0.162548	0.0910275
		Thr	0.196785	0.277597	0.277788	0.297592	0.244806	0.258914		0.360254	0.32793	0.359849	0.26183	0.359478	0.333868	0.0882939		0.245355	0.210965	0.25496	0.278321	0.224279	0.242776	0.431218		0.472814	0.392749	0.401395	0.378875	0.415442	0.412255	0.0105532		0.222395	0.305093	0.235116	0.217585	0.203345	0.236707	0.351563
		His	0.069285	0.0964838	0.0844283	0.0951521	0.0805362	0.0851771		0.149062	0.123434	0.124737	0.0909717	0.126434	0.122928	0.0503178		0.0706801	0.0604965	0.0535493	0.0891786	0.046974	0.0641757	0.0539274		0.114782	0.0912146	0.103313	0.0764048	0.0999458	0.0971321	0.342416		0.143081	0.171289	0.136041	0.130713	0.102576	0.13674	0.00771102
		Ala	2.16568	2.88	2.80668	3.28437	2.03282	2.63391		1.17004	1.24729	1.08078	0.766192	1.22406	1.09767	0.00709405		0.720699	0.643919	0.661387	0.675983	0.88145	0.716688	0.00203222		0.73926	0.664276	0.608183	0.643968	0.709968	0.673131	0.00148397		1.07069	1.25846	0.946728	0.843237	1.06149	1.03612	0.00392019
		Arg	0.244354	0.320563	0.366916	0.30307	0.242856	0.295552		0.230199	0.240014	0.267485	0.177025	0.247558	0.232456	0.0656451		0.193579	0.152273	0.189961	0.17949	0.180205	0.179102	0.0111212		0.323243	0.242379	0.262389	0.288012	0.294262	0.282057	0.723246		0.190501	0.215816	0.175063	0.183003	0.180499	0.188977	0.0124825
		Tyr	0.359994	0.407227	0.369419	0.401069	0.375839	0.382709		0.298784	0.311355	0.305019	0.233196	0.316648	0.293001	0.0122197		0.253414	0.232138	0.279691	0.284506	0.253406	0.260631	0.00105153		0.36519	0.307416	0.373824	0.352503	0.432637	0.366314	0.572271		0.285316	0.361854	0.264816	0.233334	0.285186	0.286101	0.00895436
		Val	0.426753	0.473127	0.459116	0.50556	0.436947	0.460301		0.144506	0.121509	0.105445	0.0803188	0.143949	0.119146	0.000183816		0.117038	0.0846232	0.0995739	0.0788675	0.114266	0.0988737	7.2245e-05		0.122669	0.10152	0.0793571	0.0783771	0.112608	0.0989062	7.63055e-05		0.151384	0.188058	0.11798	0.11106	0.165143	0.146725	0.000191581
		Met	0.124158	0.0916824	0.0923533	0.09989	0.0784866	0.0973141		0.220703	0.152934	0.141011	0.149515	0.193948	0.171622	0.00526261		0.0479994	0.0996308	0.136873	0.13112	0.139122	0.110949	0.601048		0.134848	0.152222	0.144845	0.123776	0.143981	0.139934	0.0166246		0.119484	0.0849753	0.108077	0.0671553	0.1036	0.0966581	0.951017
		Trp	0.0339331	0.0545927	0.0479454	0.0537954	0.0447767	0.0470087		0.0453767	0.0386512	0.0369277	0.0204665	0.0373142	0.0357473	0.1932		0.0678734	0.0355764	0.0413925	0.0433182	0.0625558	0.0501433	0.765813		0.0444261	0.0322547	0.0268807	0.028781	0.0664108	0.0397507	0.496052		0.065136	0.117992	0.0688341	0.0834379	0.139302	0.0949405	0.0249485
		Phe	0.0534784	0.0599847	0.0536952	0.0529075	0.0491669	0.0538466		0.0218461	0.0272372	0.0248	0.0143361	0.0274366	0.0231312	0.000363325		0.0336513	0.026988	0.0389555	0.0355184	0.0370432	0.0344313	0.00590003		0.0345904	0.0300548	0.030077	0.0307726	0.0556766	0.0362343	0.0488499		0.0169763	0.0411668	0.0261356	0.0164771	0.0314051	0.0264322	0.00252664
		Ile	0.10736	0.120133	0.101739	0.122806	0.125409	0.115489		0.024746	0.0259779	0.0144957	0.0111067	0.0184557	0.0189564	6.58472e-05		0.0202579	0.0206082	0.0248603	0.0215168	0.0200071	0.0214501	5.77345e-05		0.0242372	0.0227341	0.0128191	0.0185025	0.0284646	0.0213515	1.38257e-05		0.0261459	0.0559237	0.025581	0.0232928	0.0365065	0.03349	0.000159574
		Leu	0.470864	0.490233	0.400073	0.45081	0.388031	0.440003		0.0999557	0.0970965	0.0650684	0.0405072	0.116466	0.0838187	0.000132647		0.176137	0.0846334	0.0958699	0.107259	0.111083	0.114997	0.000143389		0.0935417	0.0485313	0.037047	0.0561687	0.106213	0.0683003	0.00014094		0.200246	0.528138	0.298694	0.337445	0.338562	0.340617	0.120056
		Lys	1.27812	1.68446	1.4706	1.4198	1.54987	1.48057		0.895177	0.87638	1.0216	0.7104	0.831447	0.867	0.00179804		0.930816	0.750109	0.76917	0.789099	0.876967	0.823232	0.00217804		1.10283	0.746562	0.816688	0.800713	0.940978	0.881553	0.00799715		2.91139	3.34013	2.45527	2.84309	3.1923	2.94843	0.000331763
		O-Acetyl-serine	0.209404	0.303319	0.22516	0.135737	0.202869	0.215298		0.052882	0.0348456	0.0277682	0.0315412	0.0522301	0.0398534	0.00312002		0.0208736	0.0209293	0.02809	0.0271308	0.030913	0.0255874	0.00243482		0.0272428	0.0250612	0.0328279	0.0240022	0.0278341	0.0273937	0.00212764		0.0219075	0.014203	0.0205773	0.0137984	0.0207354	0.0182443	0.0018519
HPLC_mBBr	Thiols__nmol/mg protein	Sulfite	1.14318	0.997509	1.01192	1.86977	1.05893	1.21626		2.7182	2.53286	2.63375	3.66906	1.93852	2.69848	0.00070643		1.74678	2.78933	3.19302	2.12022	2.64225	2.49832	0.0248943		270.412	256.694	308.783	262.716	276.44	275.009	7.41225e-06		4.9374	5.44898	5.48599	3.4633	4.2022	4.70757	0.00282721
		Cys	0.0752886	0.0296877	0.0176507	0.038852	0.0318945	0.0386747		0.22269	0.265383	0.213431	0.200198	0.276535	0.235648	0.000526109		0.12117	0.16962	0.0986676	0.207102	0.187517	0.156815	0.00728337		0.785078	0.71179	0.729562	0.833646	0.951467	0.802309	6.07546e-05		0.0719103	0.237211	0.0698647	0.131314	0.125881	0.127236	0.0627628
		gEC	0.544509	0.550965	0.577222	0.56172	0.458499	0.538583		0.540165	0.497625	0.455788	0.435995	0.488262	0.483567	0.150197		0.417674	0.446319	0.447086	0.376935	0.349198	0.407443	0.000780024		0.631695	0.585919	0.596463	0.540459	0.469307	0.564768	0.215142		0.407864	0.471856	0.428391	0.347379	0.427323	0.416563	0.0175005
		GSH	0.884717	0.759552	0.751429	0.793639	0.654702	0.768808		0.657884	0.683654	0.44903	0.47049	0.753108	0.602833	0.103749		0.413847	0.521548	0.653216	0.51341	0.570368	0.534478	0.0291334		0.642833	0.591369	0.639141	0.659306	0.728777	0.652285	0.0905059		0.490093	0.450034	0.422126	0.378601	0.357999	0.419771	0.000121353
		HomoCys	47.8544	51.211	47.9326	49.0609	46.6233	48.5364		46.5326	52.4573	44.4784	40.7157	49.0068	46.6382	0.375296		28.8662	31.8582	34.4121	33.3859	33.844	32.4733	0.000290782		75.8448	68.6107	67.7698	71.389	68.7378	70.4704	0.000237447		29.9309	34.1386	29.3392	30.4154	28.5095	30.4667	3.70269e-07
		Thiosulfate	1.29473	1.92041	1.983	3.41815	2.27158	2.17758		15.9063	17.8472	16.7076	24.6323	12.6979	17.5583	0.000885479		6.26408	12.6381	12.1483	12.7848	14.444	11.6559	0.00146477		1671.49	1634.36	1585.53	1507.79	1580.64	1595.96	5.6961e-07		62.9709	54.8708	62.4425	42.2461	47.856	54.0773	0.000286039
	Thiols_relative value	UN	0.96228	1.15827	1.1003	1.50528	0.998772	1.14498		1.41458	1.3693	1.26155	2.08808	2.43159	1.71302	0.0686535		0.00602682	0.111702	0.145089	0.203964	0.248321	0.14302	0.000357769		0	0.118774	0.169944	0.0907467	0.0946922	0.0948313	0.000363719		0.00756222	0.0913359	0.0972995	0.102583	0.0777006	0.0752963	0.000248997
HPLC_CAA	Adenosine derivatives _nmol/mg protein	SAH (S-adenosylhomocysteine)	0.564147	0.333179	0.388452	0.483904	0.266277	0.407192		0.180502	0.17994	0.192745	0.196899	0.213005	0.192618	0.0192007		0.135692	0.166964	0.199297	0.195659	0.202404	0.180003	0.0211347		0.223829	0.239427	0.268626	0.28119	0.341897	0.270994	0.116512		0.160372	0.164625	0.15682	0.14817	0.244647	0.174927	0.0251077
		SAM (S-adenosylmethionine)	9.71733	3.72087	4.92536	5.22869	1.82856	5.08416		1.23842	1.51889	1.45876	1.26093	1.61063	1.41752	0.0550045		1.69406	1.80173	1.99959	2.01343	1.79434	1.86063	0.0714557		1.88868	2.20033	2.22528	2.30063	2.41084	2.20515	0.106161		0.39152	0.424629	0.415199	0.400087	0.461162	0.41852	0.023772
GCMS	Acids	Adipic acid	9.37576	10.2963	9.45971	10.2609	10.9276	10.064		6.88445	6.74327	6.8698	8.21292	7.70422	7.28293	0.000495418						1.07268	1.07268			1.36487	1.07529	1.48395	2.35902	1.2151	1.49965	2.22157e-05		1.01705		1.45841			1.23773	0.013906
Relative Value	Acids	Benzoic acid,	4.0742	4.15536	3.89058	3.94368	4.2699	4.06674		5.53416	2.96611	4.64729	5.72393	3.2106	4.41642	0.605364		4.41705	6.28188	4.72271	5.29569	10.8634	6.31614	0.116305		5.82615	5.70802	5.10157	5.66111	5.766	5.61257	8.91099e-05		3.938	4.48563	5.07299	5.40835	4.79515	4.74002	0.0808871
	Acids	Boric-acid	8.18734	7.71155	4.57806	9.54792	8.2492	7.65481		3.88314	3.98127	4.1864	5.66859	5.34129	4.61214	0.0122107		4.90859	7.47777	4.5032	10.3637	5.90869	6.63238	0.252721		4.04764	4.67472	5.6767	4.89533	6.28436	5.11575	0.0676727		4.7648	5.47737	7.938	6.39537	6.56388	6.22789	0.312852
	Acids	Citric acid	5.12071	4.41755	3.90009	4.95264	3.20104	4.31841		2.33094					2.33094				1.59685				1.59685			3.15427	2.98192	1.60518			2.58046	0.0169377
	Acids	Fumaric acid	9.52559	8.77867	8.89751	9.2816	7.01644	8.69996		0.664061	0.658874	0.924601	0.957804	0.816282	0.804324	6.18726e-05		0.408135	0.354589	0.362142	0.466158	0.679923	0.454189	7.43971e-05		0.647181	1.08299	0.640565	0.729345	0.683698	0.756756	5.90007e-05		0.343888	0.553348	0.422835	0.558099	0.513352	0.478304	5.64906e-05
	Acids	Furan-2-carboxylic acid	8.58181	9.27604	10.2294	8.61237	9.8028	9.30049		7.4824	9.19818	8.48904	9.07324	6.53796	8.15616	0.155317		0.107704	0.139554	0.152826	0.197019	0.235067	0.166434	8.79611e-06		0.980822	0.877434	0.980566	0.932638	0.971361	0.948564	1.28588e-05		0.0552108	0.13854	0.152966	0.172104	0.161869	0.136138	8.36222e-06
	Acids	Glutaric acid, 2-oxo-	0.926977	0.850287	0.889767	1.2809	0.798983	0.949384		0.502526	0.482165	0.827722	0.914852	0.615773	0.668608	0.0146173					0.0900674	0.0679904	0.0790289	0.149515		0.0761045	0.16661	0.0648953	0.21757	0.165125	0.138061	0.000418173					0.24204	0.211036	0.226538	0.172136
	Acids	Glycolic acid	6.4154	5.92721	5.45238	6.70454	5.54171	6.00825		4.00463	5.27392	6.62438	7.18934	4.76607	5.57167	0.515159		1.66256	1.48049	1.80524	1.57787	2.77464	1.86016	0.000603594		8.13811	9.03931	8.56068	9.376	8.10118	8.64306	0.000488049		1.4707	1.64254	1.99307	2.33712	1.99562	1.88781	0.000118904
	Acids	Hexanoic acid, 2-ethyl-	3.92489	4.50962	4.9209	3.97241	4.64848	4.39526		3.81251	3.57846	5.13547	3.72598	4.54733	4.15995	0.282641		7.22216	7.20787	8.42442	8.08076	10.4154	8.27013	0.00178282		5.34369	5.7985	5.11587	5.14319	5.31923	5.3441	0.0139384		9.63778	9.25395	10.9651	9.75655	10.3511	9.99289	1.47177e-05
	Acids	Isocaproic acid, 2-oxo-	7.15084	6.64597	5.42429	8.10285	5.50084	6.56496				2.03202	2.48383		2.25792	0.154224		3.7046	2.82227	2.65758	2.89285	2.88945	2.99335	0.00155118												3.7013		4.11429	3.9078	0.0686131
	Acids	Lactic acid	6.82433	6.79273	8.52088	6.15116	5.93936	6.84569		6.01725	7.38725	6.39004	5.45306	7.10049	6.46962	0.550531		8.29875	7.68671	10.0162	7.07334	8.70603	8.3562	0.0112578		5.19647	7.53882	5.61286	9.34433	6.65627	6.86975	0.982941		9.63697	6.26592	7.6376	8.73982	5.41824	7.53971	0.446338
	Acids	Malic acid	10.2102	10.494	10.6472	10.7504	9.30284	10.2809		0.0188061	0.00647068		0.00934192	0.0114226	0.0115103	6.58428e-05			0.007225			0.0101311	0.00867804	0.0383869		0.01053	0.0167486	0.013155	0.0107909	0.0114299	0.0125309	2.47992e-06		0.023693	0.0124085	0.0127818	0.00936429	0.015095	0.0146685	2.52809e-06
	Acids	Malic acid, 2-isopropyl-	5.22751	4.99724	4.4986	5.34764	4.96545	5.00729		1.33599	1.48838	1.82388	1.58682	1.80112	1.60724	0.000101718										0.528853	0.626566	0.551036	0.595849	0.621332	0.584727	6.83771e-06				0.532634	0.544582	0.186385	0.4212	0.00369076
	Acids	Malic acid, 2-methyl-	9.47043	10.4	9.27718	11.0866	10.6721	10.1812						0.561239	0.561239			1.56333	0.270109		0.709095	0.517006	0.764886	0.000476445		0.97076	2.92767	0.0862779	0.383085	1.8231	1.23818	7.00678e-05		2.07637		0.842558	1.31007		1.40967	0.00646453
	Acids	Malic-acid, 1-methylester	4.42338	6.4931	5.96736	8.29674	11.2176	7.27964							#DIV/0!
	Acids	Oxalic acid	3.54517	2.9189	1.6733	3.19837	2.88637	2.84442		3.10197	2.71477	1.8243	3.98469	2.91312	2.90777	0.775211		3.25462	3.80173	3.76754	4.91863	4.89638	4.12778	0.0457143		7.83761	9.2144	7.66265	7.20219	6.49019	7.68141	0.000897852		3.6347	3.11905	3.80871	3.56468	3.83079	3.59158	0.118563
	Acids	Pyruvic acid	10.2573	7.30702	7.69645	6.97454	2.05975	6.85902		1.34075	1.96374	0.941305	1.15353	1.17717	1.3153	0.0135914		0.510558	0.486908	0.596121	0.599662	0.816036	0.601857	0.010671		0.634227	0.746278	0.706688	0.511853	0.484128	0.616635	0.00868876		1.29952	0.587717	0.915069	0.752373	0.732918	0.85752	0.00889107
	Acids	Succinic acid	10.2573	8.74334	9.92438	9.02304	5.84994	8.75961		1.41096	1.95734	1.41456	1.82644	2.10706	1.74327	0.00149146		0.989482	1.35348	1.7176	2.19616	2.07784	1.66691	0.00156293		1.1152	1.56799	1.73663	1.26149	1.22349	1.38096	0.000627442		0.938698	0.803547	1.14391	1.15897	1.11771	1.03257	0.000630754
	Amino Acids	Butanoic acid, 4-amino-	0.190593	0.165802	0.201297	0.201072	0.204473	0.192648		0.028899					0.028899
	Amino Acids	Homoserine	9.03904	3.90784	4.31448	3.65249	3.25515	4.8338		0.790975	1.04821	1.00578	0.71866	0.806544	0.874033	0.0215053		1.9833	0.92831	0.958296	1.05306	1.01713	1.18802	0.0139456		0.803976	0.769229	0.736098	0.787796	0.587681	0.736956	0.0172841		0.831156	0.790434	1.11328	0.847894	0.915536	0.899659	0.0218506
	Amino Acids	Homoserine, O-succinyl-		0.525495	0.313093	0.516681	0.355331	0.42765		0.25093	0.31969	0.280505	0.398387		0.312378	0.140534		0.385425	0.26942		0.615696		0.423514	0.734885		0.444989	0.493932	0.389001	0.450546	0.415468	0.438787	0.799813			0.511845	0.502428	0.561353	0.527407	0.525758	0.140554
	Amino Acids	Pyroglutamic acid	7.26718	5.96002	7.18849	8.00746	8.84708	7.45405		3.53988	3.71132	4.30163	4.68506	5.57964	4.36351	0.000242494		2.89991	4.03196	4.77154	6.29167	6.16931	4.83288	0.00501721		4.22985	5.52143	5.21874	5.21282	6.99956	5.43648	0.0115154		1.90609	1.93084	2.88367	2.33403	2.6398	2.33889	0.000242802
	Amino Acids	Serine, N-acetyl-	9.67468	10.5704	7.57731	10.7633	8.6149	9.44012		1.57212	1.08024	0.851739	1.74705	1.30991	1.31221	9.3639e-05		0.95907	0.719191	0.831745			0.836668	0.0113648		1.14298	1.01719	1.13323	1.24964	0.909879	1.09059	0.000141541				1.12558			1.12558
	Fatty Acids	Dodecanoic acid	6.0512	5.14262	6.29749	11.6279	7.27723	7.27929		5.74259	3.74404	4.53736	8.21446	6.81358	5.8104	0.0580456		2.37852	2.16909	3.06997	3.21726	3.65583	2.89813	0.012507		2.94459	2.92157	3.28558	3.61212	4.06454	3.36568	0.0197459		3.47179	4.22704	4.26015	3.77546	5.08525	4.16394	0.0625298
	Fatty Acids	Eicosanoic acid	4.23148	3.84789	4.0111	3.91498	3.99524	4.00014		3.47794	3.73259	3.31604	3.93021	3.66956	3.62527	0.0703783		3.37134	3.95174	4.0556	3.57922	4.06515	3.80461	0.348451		3.75908	3.40797	3.82737	3.20744	3.688	3.57797	0.0086121		4.2179	3.92269	6.00538	3.79981	4.73349	4.53585	0.245621
	Fatty Acids	Heptadecanoic acid	7.72722	6.97229	6.74117	6.47982	7.16369	7.01684		5.59049	6.88615	5.21345	6.06575	6.80553	6.11227	0.0836848		5.25951	4.68451	5.59005	5.43128	6.01938	5.39694	0.00649437		5.80179	6.35279	5.33124	5.2102	6.01291	5.74179	0.00375119		6.10297	5.27591	5.77612	7.01139	6.53713	6.1407	0.0966678
	Fatty Acids	Hexadecanoic acid	8.97533	9.13436	9.51263	9.47398	8.19105	9.05747		7.746	7.78681	8.66131	7.65469	7.35527	7.84081	0.00257836		8.10847	7.64196	7.70269	9.00133	7.68672	8.02824	0.0184362		7.96635	7.91424	8.33313	8.17449	7.83828	8.0453	0.00412883		7.9889	9.22646	8.94305	10.0381	9.34529	9.10836	0.900868
	Fatty Acids	Hexanoic acid	4.49818	3.67364	3.40253	3.47574	4.10196	3.83041		2.86982	3.04158	3.60038	3.02925	2.97108	3.10242	0.0784778		5.84426	5.01685	5.36344	5.55441	6.90137	5.73606	0.00213428		9.09173	8.52135	8.61624	8.36725	8.75284	8.66988	1.55507e-06		5.48398	6.23781	6.87126	6.94659	7.51366	6.61066	0.00443098
	Fatty Acids	Nonanoic acid	7.14387	5.67758	5.57857	5.01594	6.1201	5.90721		5.44866	4.55605	5.11923	4.62364	5.14323	4.97816	0.0175443		6.09361	7.3134	7.3835	7.8694	8.71467	7.47492	0.0866641		7.54064	9.2144	6.6235	6.13101	7.14227	7.33036	0.0590561		8.73528	7.49491	9.45093	7.61889	10.7689	8.81378	0.00792188
	Fatty Acids	Octadecanoic acid	10.1419	9.32023	9.63762	9.50642	8.26606	9.37444		7.89037	8.18534	8.8688	8.40859	7.778	8.22622	0.0186541		7.93167	7.41111	8.14147	8.35797	7.41015	7.85047	0.00343647		8.25938	8.0604	7.55594	7.64279	7.43625	7.79095	0.00246145		8.69636	8.98072	9.16567	8.64369	9.07615	8.91252	0.281692
	Fatty Acids	Tetradecanoic acid	10.2241	8.5574	9.10989	9.2169	8.51547	9.12475		8.21966	8.15917	8.43408	8.40381	7.80067	8.20348	0.0300121		7.23411	7.56942	7.80758	7.70161	9.80952	8.02445	0.186158		7.30179	7.81704	7.48326	6.78043	7.46267	7.36904	0.0128513		9.24618	8.18389	9.28468	9.29352	8.69933	8.94152	0.458175
	N- Compounds	Adenosine-5-monophosphate						#DIV/0!							#DIV/0!				1.16568	1.64281	1.68804	1.3853	1.47046											6.24656	4.50739	5.87165	2.09839	2.46449	4.2377
	N- Compounds	Butylamine	10.1401	9.28279	10.2792	10.2162	9.75968	9.93561		8.54614	8.53609	8.96116	10.1183	9.0294	9.03822	0.0260191		9.27483	8.60644	8.8806	9.80629	9.3217	9.17797	0.0137427		7.77957	7.76858	7.47066	8.13741	8.21314	7.87387	0.00111264		9.45328	9.97734	10.2198	11.2604	12.1718	10.6165	0.265697
	N- Compounds	Cadaverine	0.808676	0.536132	0.33263	0.84139		0.629707				0.328315		0.349332	0.338824						0.500639	0.341532	0.421086			0.743397	0.386535	0.419539	0.432842	0.923429	0.581148	0.286602		0.910222	1.18695	0.872399	2.13263	2.1445	1.44934	0.0783779
	N- Compounds	Ethanolamine	8.09259	9.44293	10.4229	11.0671	10.2922	9.86356		7.69173	8.78685	9.69963	9.94921	9.6265	9.15078	0.00350569		7.7634	8.5867	9.46988	9.92314	9.85163	9.11895	0.00862088		6.58587	7.2096	6.34126	6.73066	6.69545	6.71257	0.00454909		9.13848	10.5104	11.8245	11.9725	12.0898	11.1072	0.00150135
	N- Compounds	n-Propylamine	10.0893	9.22877	10.2821	10.1014	9.9503	9.93039		8.68162	8.39526	9.10233	9.66244	8.99695	8.96772	0.00418311		9.28202	8.67929	8.91852	9.72767	9.75639	9.27278	0.0319251		7.69086	7.85313	7.7259	8.3256	8.38424	7.99595	0.00112795		9.90009	10.9121	10.9665	11.4763	11.7724	11.0055	0.0445958
	N- Compounds	Putrescine	0.629577	0.453573	0.477094	0.463517	0.215687	0.447889		0.155535	0.387092	0.694525	0.181406	0.178237	0.319359	0.334438		2.61785	0.898905	0.966563	1.06499	1.0178	1.31322	0.0395265		0.528269	0.433944	0.297196	0.591	0.551622	0.480406	0.739802		0.839132	1.27918	0.755585	1.3982	1.58902	1.17222	0.028781
	N- Compounds	Pyridine, 2-hydroxy-	8.05416	7.884	7.86158	7.91141	6.9033	7.72289		6.28838	6.56676	7.0878	6.2824	5.89339	6.42375	0.00217822		8.53672	8.09944	7.85935	8.79242	8.47124	8.35183	0.0857794		6.19516	6.32763	4.92977	5.55859	5.51771	5.70577	0.00200948		8.49625	8.96894	10.0845	10.0751	9.91588	9.50813	0.017162
	N- Compounds	Pyridine, 3-hydroxy-	1.51484	1.33846	1.44472	1.67284	1.54636	1.50344		1.22273	1.41356	1.40531	1.60377	1.39044	1.40716	0.191586		1.38509	1.38469	1.35621	1.54118	1.50833	1.4351	0.10971		1.93321	1.89508	1.74423	1.98066	1.90662	1.89196	0.00117891		1.44835	1.4799	1.59646	1.84864	1.91116	1.6569	0.0884165
	N- Compounds	Uracil		0.357592	0.21496	1.11849	1.48346	0.793624		0.243107	0.355351	0.42092	0.848158	1.51796	0.6771	0.940195				0.484359	0.435208	1.02546	0.648341	0.418441		0.327462	1.20282	1.8246	1.81803	2.90492	1.61557	0.0138135				0.413452	0.385191	0.404439	0.401028	0.293934
	Phosphates	Fructose-6-phosphate	10.2573	7.08928	7.88436	9.54476	7.04195	8.36353		2.73448	2.71647	1.79872	2.2254	4.46261	2.78754	0.00398345		1.93255	2.45095	2.71947	2.63615	3.19496	2.58682	0.00205746		2.66955	2.53418	2.44576	2.42892	2.5762	2.53092	0.000840563		0.559465	0.467643	0.761163	0.559136	0.857377	0.640957	0.000356335
	Phosphates	Glucose-6-phosphate	10.2573	6.8132	8.43706	8.70987	7.77851	8.39919		2.86164	2.53863	1.64476	1.76562	4.46487	2.65511	0.00215151		1.67749	2.0105	2.09957	2.35313	2.20857	2.06985	0.000556686		1.7868	1.61085	1.59448	1.85103	2.49209	1.86705	0.000412951		0.616693	0.322289	0.823741	0.470625	0.522953	0.55126	0.000120945
	Phosphates	Glyceric acid-2-phosphate	6.83846	8.62664	8.08281	9.37664	11.2176	8.82843		2.83374	2.18703			3.6166	2.87912	0.0296593		1.24179	2.53337	2.08052	3.42939	1.79968	2.21695	0.000726748		2.44826	2.17917	2.86455	2.93455	2.57771	2.60085	0.00097199		1.81966		2.71545			2.26755	0.0213573
	Phosphates	Glyceric acid-3-phosphate	8.67522	9.00991	8.83128	10.6348	11.2176	9.67377		4.76403	4.67711	0.595775	0.596015	6.38213	3.40301	0.00665949		1.89629	2.87272	2.7331	3.4299	3.51953	2.89031	2.52648e-05		2.96796	3.9264	4.27133	3.58834	3.6025	3.67131	0.000488498		2.35562	1.42377	2.74173	1.09881	1.81542	1.88707	0.000444319
	Phosphates	Glycerol-3-phosphate	6.06885	7.21859	7.37712	7.83925	8.17031	7.33483		4.01361	7.17727	7.60743	6.87096	7.36756	6.60737	0.1438		2.94925	4.70975	4.99696	6.16889	7.56393	5.27776	0.00872383		8.03746	8.59364	8.80217	8.57117	9.28833	8.65855	0.0028375		2.86437	3.2336	5.53813	4.15525	6.26825	4.41192	0.00283633
	Phosphates	Phosphoenolpyruvic acid	9.18629	9.09909	8.60083	9.87448	11.0538	9.56291		2.79718	2.89502	2.44503		3.63149	2.94218	0.00020568		1.04671	2.57032	2.3985	2.69244	2.21786	2.18516	0.000115517		2.90782	2.489	2.62572	3.68614	3.05869	2.95348	5.24712e-05		1.95386	1.90476	3.35315	2.28863	3.41549	2.58318	9.41431e-05
	Phosphates	Phosphoric acid	7.63077	7.74003	8.63492	8.2021	7.87267	8.0161		5.27114	6.61777	10.5819	10.0508	7.28863	7.96203	0.952189		0.995599	3.5044	4.21435	4.54564	4.6407	3.58014	0.00166248		4.35272	5.23185	4.85876	4.93824	4.70482	4.81728	9.42114e-05		4.4718	5.50941	5.88656	5.11694	5.9979	5.39652	0.000454664
	Phosphates	Phosphoric acid monomethyl ester	4.8667	5.71882	4.52413	5.99674	6.39287	5.49985		4.00764	4.99903	7.974	10.2901	4.46368	6.3469	0.538089		3.01512	4.99456	4.79358	6.41419	4.87689	4.81887	0.210545		5.04618	5.24528	5.81466	5.09742	5.2837	5.29745	0.664772		3.82688	6.23134	5.48496	4.4606	4.42515	4.88579	0.345742
	Phosphates	Pyrophosphate	3.33459	1.84888		2.21694	1.27739	2.16945		4.837	3.67142			1.97748	3.4953	0.0566992			1.28792				1.28792			6.1599	9.2144	3.90327	4.16292	3.26481	5.34106	0.0720273
	Polyhydroxy Acids	Gluconic acid	0.102858	0.926522	0.629667	0.657054	0.110928	0.485406		0.809983	0.110187	0.269946	0.163762	0.111719	0.293119	0.500958		1.24992				0.108417	0.67917	0.501394		0.544642	0.517813	0.507124	0.410492	0.350442	0.466102	0.908126		0.159933	0.162954	0.341598	0.239834	0.377717	0.256407	0.273582
	Polyhydroxy Acids	Gluconic acid-1,5-lactone	4.42661	4.05685	3.88779	4.84035	4.23431	4.28918		4.0378	3.83268	3.19961	4.13343	3.96279	3.83326	0.011175		0.405619	0.311435	0.25167	0.16415	0.378888	0.302352	2.66683e-05		5.09589	5.03145	5.00819	5.1523	4.62827	4.98322	0.0116727		0.152556	0.192218	0.590244	0.246659	0.273281	0.290992	5.09564e-05
	Polyhydroxy Acids	Glyceric acid	5.83767	4.7806	5.28059	3.69094	4.57061	4.83208		6.12649	6.08266	5.32871	5.17658	4.82759	5.50841	0.0852305		1.67818	2.15332	2.61252	2.70863	3.59257	2.54904	0.018946		7.98708	9.2144	7.98082	7.80737	7.67551	8.13304	0.00152912		2.76599	3.39765	4.53469	3.45463	3.61436	3.55347	0.0577275
	Polyols	Glycerol	8.42401	8.55155	9.02286	9.03329	9.51214	8.90877		7.62561	7.45706	9.07653	9.09399	10.4673	8.7441	0.672655		5.86146	7.19997	8.08635	7.90469	8.6106	7.53261	0.0109979		6.88468	6.7432	6.78908	6.947	7.43126	6.95904	9.40008e-05		9.13472	10.0632	10.3992	10.6772	7.70911	9.59667	0.345023
	Polyols	Inositol, myo-	0.977206	0.930117	0.879516	1.23713	0.837649	0.972324		1.20741	0.786954	0.840045	0.884671	0.916964	0.927208	0.671755										0.421393	0.475156	1.09356	0.990268		0.745095	0.224254
	Polyols	Sorbitol	3.56767	3.57957	4.19381	5.38161	3.6546	4.07545		3.45271	3.90634	10.6265	6.28839	3.53982	5.56274	0.300068		2.43288	2.84119	4.88756	3.63122	4.7294	3.70445	0.530251		2.99989	3.26873	5.64813	3.09906	2.92122	3.58741	0.458449		3.31514	3.58113	4.06048	3.30869	3.0273	3.45855	0.178699
	Polyols	Xylitol	2.55429	2.43225	2.63325	6.60631	5.06398	3.85801		1.87202	3.8495	10.6265	5.97521	2.86932	5.0385	0.54719		0.828837	2.36567	4.75284	4.34857	5.08184	3.47555	0.645221		1.59783	2.9611	5.45862	2.45633	2.56934	3.00864	0.5196		1.34394	1.91988	2.77845	5.83698	1.5925	2.69435	0.132497
	S- Compounds	Hydrogen sulfide	1.40755	1.12936	1.35716	0.195913	0.572858	0.932567		1.54691	2.65488	0.850851	2.0944	1.45099	1.71961	0.148536		0.509011	5.07086	2.36487	7.12186	1.4066	3.29464	0.162286		3.2691			9.68262	5.49626	6.14933	0.13408		1.02539		1.11186	1.61638	2.4806	1.55856	0.328695
	Sugars	Fructose	1.54033	1.61016	1.39984	1.72849	1.52079	1.55992		1.21864	1.16663	1.23518	1.2917	1.24133	1.2307	0.00320439		0.122298	0.221819	0.230307	0.233785	0.156172	0.192876	1.44808e-05		0.427643	0.485999	0.460692	0.479522	0.479519	0.466675	2.80203e-05		0.130207	0.136701	0.537558	0.121987	0.0968506	0.204661	0.00045075
	Sugars	Glucopyranoside, 1-O-methyl-, alpha-	1.26539	1.3784	1.36989	1.40863	1.19093	1.32265		0.966456	1.02799	1.06597	1.15213	1.07389	1.05729	0.00266767			0.0747433	0.089737	0.0629856	0.0807965	0.0770656	0.000151694		0.284624	0.263533	0.330841	0.182837	0.270441	0.266455	3.79761e-05				0.0807211			0.0807211
	Sugars	Glucose	3.64981	3.28059	3.41292	3.56332	3.47295	3.47592		2.8974	2.91356	2.84069	3.0016	2.98915	2.92848	0.000966665		0.0371033	0.0642617	0.0900319	0.0666859	0.16799	0.0852145	1.19717e-06		0.57004	0.552898	0.565254	0.57316	0.527197	0.55771	1.10839e-06		0.0583579	0.0812773	0.156436	0.0547994	0.250672	0.120309	2.02347e-06
	Sugars	Glucose, 1,6-anhydro-, beta-	3.76294	3.23777			2.90479	3.30183		2.56567	2.33038		2.82755	2.75933	2.62073	0.139262											2.70599	2.60408		2.60199	2.63735	0.17047		3.33696					3.33696
	Sugars	Mannose	10.2573	10.2239	10.5831	11.0817	10.5289	10.535		7.54408	7.76447	7.84811	8.57999	8.2331	7.99395	6.56989e-06			0.483568	0.489512		0.457122	0.476734	0.000131438		1.89498	2.07067	2.28313	2.30141	2.42524	2.19509	2.54477e-07				0.481154			0.481154
	Sugars	Ribose	4.91635	4.58961	4.26138	5.40516	4.16033	4.66656		2.69615	5.56039	2.33514	2.43374	5.90301	3.78569	0.400505		0.329316	0.453898	0.58538	0.665297	0.899969	0.586772	0.000123049		8.64091	7.51947	8.44907	9.38813	9.74434	8.74838	0.000699606		0.389791	0.708396	0.853818	0.977998	1.02578	0.791156	0.000144052
	Sugars	Sucrose	1.6946	1.04928	2.30083	2.00465	2.08293	1.82646		0.0951083	0.120365	0.234485	0.120638	0.276194	0.169358	0.00109004		1.46303	1.61858	1.19257	1.63777	2.00635	1.58366	0.418437		0.629771	0.560234	0.55266	0.759499	1.1201	0.724453	0.00571144		1.02477	0.76572	1.02739	0.945158	1.27773	1.00815	0.00844634
	Sugars	Trehalose, alpha,alpha'-			0.196295		0.171756	0.184025				0.0763834			0.0763834			0.140796	0.213584	0.39458	0.235733	0.206235	0.238186	0.390399				0.0923431	0.161482	0.115364	0.123063	0.183565		0.248505	0.339624	0.323902	0.355415	0.326009	0.318691	0.0600022
	Sugars	Xylose	1.72932	1.73118	1.36067	2.01639	1.66427	1.70036		1.14124	1.75457	1.02374	1.45727	1.61933	1.39923	0.0762787		0.705696		0.756818	0.747544	1.005	0.803764	0.0109476		9.01965	7.76481	8.34719	9.18776	9.64417	8.79272	2.26017e-05		1.08054	1.09136	1.00925	1.03688	1.15405	1.07441	0.00377882
	MSTs	D116201	3.64124	6.05417	7.10605	10.7447	9.60074	7.42938		4.46025	5.18105	7.40491	9.80272	10.058	7.38138	0.900657		3.15556	6.05702	6.69778	9.8243	9.87485	7.1219	0.210571		3.4195	4.44431	4.00886	4.21295	4.68004	4.15313	0.0439049		5.34633	7.52439	9.2493	10.9035	13.0859	9.22188	0.0289003
	MSTs	D260482	8.43884	8.15044	8.59136	8.37563	8.01364	8.31398		6.96053	8.12387	7.47902	8.16954	7.59349	7.66529	0.0794705		7.69287	7.04974	7.71739	7.98384	7.84008	7.65678	0.0169323		7.42924	7.19398	7.27289	8.07485	7.7447	7.54313	0.0206851		8.94842	9.4372	9.98585	10.2153	9.72802	9.66296	0.00441645
	MSTs	D278931	7.64797	7.1314	8.91134	8.60742	8.10538	8.0807		4.91132	5.80452	6.53334	6.86099	6.32311	6.08665	0.0013393		7.20207	7.52069	7.72413	8.0282	7.80853	7.65673	0.169671		3.86465	3.64767	5.3372	7.06644	5.88066	5.15932	0.00267598		9.27504	10.486	10.2134	9.26668	9.0237	9.65296	0.0296688
	MSTs	A125001-101	8.20955	6.01559	6.19478	5.01276	5.13423	6.11338		8.77484	7.27413	5.49882	7.43305	6.37125	7.07042	0.133654		0.658593	0.657307	0.612625	0.951343	0.864016	0.748777	0.000990106		6.97151	8.7629	7.15809	8.17718	6.11865	7.43766	0.165512		0.765126	0.836795	0.853264	0.917178	0.888236	0.85212	0.000924821
	MSTs	A141003-101	2.05636	2.38325	1.98023	2.12718	2.34414	2.17823		0.716318	0.330846			0.407794	0.484986	0.0150851				0.315099	0.437049	0.282416	0.344855	0.00500582		0.203981	4.23721	0.32679	0.313075	0.337803	1.08377	0.212843
	MSTs	A142003-101	0.918143	0.426873	3.26287	1.01133	0.909898	1.30582		1.6103	1.71099	0.485218	0.584312	0.42934	0.964031	0.648836		0.711176	2.21293	1.38429	0.466706	0.904857	1.13599	0.787057		2.47676	9.2144	1.14719	0.675562	0.760838	2.85495	0.460825		4.62459	1.45969	4.31713	2.02754	1.71749	2.82929	0.0496979
	MSTs	A143003-101	9.00473	9.34289	9.28277	9.73409	8.94902	9.2627		8.00681	8.15223	8.73194	8.65505	10.0106	8.71133	0.257236		8.87183	8.73998	8.41525	10.6765	10.5391	9.44853	0.711493		5.94389	7.68548	6.04293	6.55947	6.85077	6.61651	0.00120369		9.35092	10.1239	10.6753	11.9237	13.2426	11.0633	0.0608703
	MSTs	A145005-101	7.47214	8.63012	7.89945	8.10623	7.36586	7.89476		6.569	7.32919	7.76349	7.82641	7.67277	7.43217	0.180375		6.09678	7.42928	6.97977	8.70881	10.8634	8.0156	0.901186		6.89048	6.2165	4.7212	6.12475	5.57913	5.90641	0.00947531		8.16929	8.29118	8.78575	9.82645	10.9866	9.21186	0.117766
	MSTs	A145008-101		3.35948	0.641965	6.18976	1.881	3.01805		0.533799	1.04323	2.79113	2.73618	4.16641	2.25415	0.83726		4.47078	1.32511	3.72876	2.14481	8.27255	3.9884	0.744734		4.30851	9.1762	5.00371	8.66392	6.99024	6.82852	0.00856738		2.65322	2.84128	10.8352	5.05866	6.08692	5.49505	0.311054
	MSTs	A184003-101	10.0775	8.30379	9.16287	9.14758	7.62072	8.86248		4.42936	4.74147	4.33883	4.95341	4.81408	4.65543	0.001024		3.0879	3.15168	3.01407	3.92414	4.04089	3.44373	0.000682038		5.33385	4.78024	5.35876	5.45372	5.0169	5.18869	0.000422186		4.24009	4.64221	5.04469	4.65848	4.77765	4.67262	0.00106817
	MSTs	A184005-101	8.07549	6.93739	6.44759	7.081	6.12274	6.93284		3.33265	3.71005	3.24137	4.08335	4.91258	3.856	0.00539983		2.41385	3.00726	3.03094	3.74207	3.27912	3.09465	0.00140475		5.25654	4.83724	5.15759	5.2954	5.17035	5.14342	0.00528052		4.519	3.90977	4.35265	4.49553	5.26504	4.5084	0.00621662
	MSTs	A203004-101	9.34709	8.11119	10.3657	9.57835	9.10963	9.3024		4.2798	6.82426		4.53464	6.27279	5.47787	0.0305898		5.31723	4.52117		4.67381		4.8374	0.00845476		8.87103	5.99281	4.83961	5.93102	8.39387	6.80567	0.0576294
	MSTs	A214003-101	10.2573	8.90825	9.46273	9.34609	7.05594	9.00607		2.18179	2.00235	1.84257	2.54988	2.22031	2.15938	0.000247956			1.22802	1.48498	1.10145	1.42168	1.30903	0.00112508		4.89684	5.28941	3.92972	4.24375	4.27819	4.52758	0.00118395
	MSTs	A214004-101	10.2573	8.86097	9.05644	9.26397	6.87979	8.8637		2.321	2.28124	2.09487	2.78554	2.58006	2.41254	0.000414195		1.04772	1.23037	1.47499	1.29536	1.84089	1.37787	0.000384887		5.11354	5.21427	4.16001	4.44002	4.25514	4.63659	0.000894987
	MSTs	A228001-101	10.2573	8.34044	9.34215	9.03344	9.34617	9.26391		3.01991	3.29913		2.18899	4.09534	3.15085	0.00161355			1.98706		2.53425		2.26065	0.00722152						1.95443	1.95443
	MSTs	A254009-101	10.1772	7.84693	7.77079	10.7729	7.48684	8.81094		1.09578	1.56532	1.70673	1.96069	2.19436	1.70458	0.000767279		1.25874	1.02234	1.54121	1.86141	1.82139	1.50102	0.000425533		3.39971	3.45085	3.61951	3.29311	3.82121	3.51688	0.00230193				0.311122	0.285233	0.308493	0.301616	0.0156247
	MSTs	A112003-101	4.33678	6.41521	7.80798	11.1854	9.90188	7.92946		3.81255	5.69975	7.46344	9.26797	9.59743	7.16823	0.0630728		4.41522	5.84662	7.02204	9.41575	10.799	7.49973	0.388878		4.24174	6.29567	7.28963	9.19633	9.78921	7.36252	0.194626		5.50152	7.68079	10.7759	12.0863	13.6233	9.93358	0.023627
	MSTs	A157003-101	4.00508	3.30317	3.30464	5.97655	5.1778	4.35345		4.82848	3.63734	3.4099	7.05315	8.30015	5.4458	0.111126		2.68174	3.95823	4.95024	6.7786	6.98808	5.07138	0.267787		0.649348	1.03124	0.878816	0.906659	1.09335	0.911883	0.00276222		5.52894	5.08921	8.30152	7.89661	13.9395	8.15115	0.0526692
	MSTs	A166004-101	10.2469	9.63802	9.51854	10.0981	9.12017	9.72433		8.13153	8.79086	7.34519	6.92424	8.60787	7.95994	0.0218655		0.00742457	0.00824791	0.0166218	0.00937818	0.0284829	0.0140311	1.23177e-06		0.222143	0.161889	0.203035	0.171885	0.238171	0.199425	1.37618e-06		0.0110085	0.0287113	0.00676778	0.00692279	0.010084	0.0126989	1.1613e-06
	MSTs	A190021-101	5.73342	5.62341	5.26288	6.19906	5.68778	5.70131		5.28476	6.49715	6.92199	7.59224	7.00529	6.66029	0.062319		5.23389	5.55091	6.30122	6.80209	7.86002	6.34963	0.235214		8.42749	9.19657	8.81529	8.8885	9.23544	8.91266	0.000111066		5.77479	5.66879	7.4354	7.67901	8.20205	6.95201	0.074049
	MSTs	A255002-101	0.691891	0.88559	0.792329	1.09116	0.710185	0.834231			0.361314	0.489643	0.424264	0.441881	0.429276	0.0185707		0.353267	0.296453	0.31136	0.327498	0.350524	0.327821	0.00297717		7.81874	9.2144	7.56619	8.2292	6.56185	7.87808	5.9616e-05		0.381842	0.0698485	0.29409	0.0689667	0.287032	0.220356	0.00970809
	MSTs	A277004-101	1.80988	0.417694	10.9486	6.52948	2.38347	4.41783						0.595907	0.595907			4.70204	6.30669	6.15072	5.94785	5.50273	5.72201	0.517333				0.627939	2.21066	2.07252	1.63704	0.22878		1.33921	0.805763	1.04258	0.557032	0.550827	0.859082	0.138386
	MSTs	NA145015	9.22882	10.0805	9.83613	10.2548	9.72401	9.82485		8.37842	8.61377	9.26727	9.0801	10.2232	9.11256	0.103089		7.69186	8.69942	8.39818	9.98941	10.8059	9.11695	0.23255		7.28064	7.82561	6.6396	7.00517	7.22942	7.19609	0.000520735		10.0895	10.622	11.0001	11.3648	13.3391	11.2831	0.0569999
	MSTs	NA211001	5.53453	5.12659	4.61771	5.56351	5.59358	5.28719		7.93979	9.19818	9.08878	9.48771	8.86967	8.91683	0.000553511		3.81043	4.61541	4.81095	5.04033	5.70208	4.79584	0.225001		5.62503	5.8631	5.08895	6.01188	6.47881	5.81355	0.0181588		4.37821	3.90421	4.20731	4.69443	6.17567	4.67197	0.137292
	MSTs	Unknown#bth-pae-008	5.86501	2.18926	1.14296	0.316752	0.431604	1.98912		3.21351	1.3977	0.83689	0.582926	0.331056	1.27242	0.234909		4.48586	1.39951	0.716346	0.458029	0.274087	1.46677	0.118446		0.694212	0.594383	0.529367	0.575719	0.643295	0.607395	0.241387		2.49986	1.40388	0.542659	0.386782	0.366335	1.0399	0.203283
	MSTs	Unknown#bth-pae-013	10.0509	9.31586	8.8111	10.5076	11.0405	9.94519		5.14935	5.24417	4.91544	5.24897	6.77605	5.4668	6.53613e-05		4.5621	6.79773	5.15433	6.79398	7.02176	6.06598	0.00123797		4.65116	5.61995	5.51558	4.87297	5.98928	5.32979	0.000606497		6.20664	5.49063	7.40023	6.67234	6.82753	6.51947	0.00253919
	MSTs	Unknown#bth-pae-024	9.98067	7.72618	8.3005	8.29934	10.97	9.05533		5.01435	6.71295	0.700894	0.919047	4.61466	3.59238	0.0105762		1.3461	3.91763	5.22399	2.99094	4.77121	3.64998	0.00519071		4.75585	6.47184	7.36318	6.19915	4.70743	5.89949	0.0438464		1.91133	2.12334	2.17144	1.50993	1.74513	1.89223	0.000409316
	MSTs	Unknown#bth-pae-028	1.71248	6.96562	3.25054	8.26736	5.51035	5.14127		0.445339	1.00088	1.66656	1.56923	6.0376	2.14392	0.101149		7.05929	3.38447	6.65651	5.0781	10.8634	6.60834	0.506588		2.79869	4.81359	3.16232	3.98379	3.99329	3.75034	0.203667		5.20029	6.70277	11.7893	10.7595	12.1592	9.32222	0.0544159
	MSTs	Unknown#bth-pae-039	3.46862	6.5883	7.73657	9.80303	11.0393	7.72717		3.69094	6.13778	6.96204	8.06667	10.2225	7.01598	0.0880453		0.766991	1.46851	1.8088	2.78405	3.42188	2.05004	0.00272884		3.1848	4.67152	6.26427	7.58798	9.19711	6.18114	0.0101251		0.825583	1.61191	2.38354	3.52083	6.31966	2.9323	0.00132672
	MSTs	Unknown#sst-cgl-046	5.56161	6.27324	6.8055	8.60338	7.27302	6.90335		6.90209	7.1319	6.80002	8.55043	10.0846	7.89381	0.13291				0.805436		0.91374	0.859588	0.0184978		4.62569	5.14996	6.31715	6.06753	6.96716	5.8255	0.0518248			3.81629	1.16787	1.42823	1.5447	1.98927	0.0132859
	Metabolite classes	Malate [∑averages]	Elemental Sulfur [∑averages]	Thiosulfate [∑averages]	Sulfide [∑averages]	Sulfide dsrJ [∑averages]
	Amino Acids (non standard)	22.3483	7.28108	7.70281	6.89103	4.88989
	Organic Acids	120.08	44.9676	49.0231	54.877	43.702
	Fatty Acids	55.5905	49.2138	51.891	47.899	57.2273
	N-Compounds	40.8271	41.2097	32.8572	36.3229	51.1545
	Phosphates	67.8481	26.9138	37.7379	39.0786	22.6242
	Polyhydroxy Acids	9.60667	3.53057	13.5824	9.63479	4.10087
	Polyols	17.8146	14.7126	14.3002	20.2726	15.7496
	Sugars	28.5727	4.04427	24.5119	21.2618	7.41622
	MSTs	203.473	123.54	146.862	145.141	133.251
	Hydrogen sulfide	0.932567	3.29464	6.14933	1.71961	1.55856
	O-Acetyl-serine	0.202869	0.0255874	0.0273937	0.0398534	0.0182443
		WT Malate	WT Sulfur	WT Thiosulfate	WT Sulfide	ΔdsrJ Sulfide
	Standard Amino Acids	35.4034	21.6948	27.6892	26.0464	15.3118
	[nmol/ mg protein]
